# Supplementary material for: Rho family GTPase 1 (RND1), a novel regulator of p53, enhances ferroptosis in glioblastoma
Source: Cell Biosci. 2022 May 3;12:53. doi: 10.1186/s13578-022-00791-w (PMC9066768; doi:10.1186/s13578-022-00791-w)
Supplement: Supplementary file 7 — Additional file 7: Sequences of genes, plasmids and primers. [file 13578_2022_791_MOESM7_ESM.xlsx]

## Sheet: Sheet1
gene	detail	sequence
RND1	full-length human protein	MKERRAPQPVVARCKLVLVGDVQCGKTAMLQVLAKDCYPETYVPTVFENYTACLETEEQRVELSLWDTSGSPYYDNVRPLCYSDSDAVLLCFDISRPETVDSALKKWRTEILDYCPSTRVLLIGCKTDLRTDLSTLMELSHQKQAPISYEQGCAIAKQLGAEIYLEGSAFTSEKSIHSIFRTASMLCLNKPSPLPQKSPVRSLSKRLLHLPSRSELISSTFKKEKAKSCSIM
RND1	antigenic determinant of RND1 antibody	CSLSKRLLHLPSRSE
RND1	pCDNA3.1-Flag-RND1 plasmid	MKERRAPQPVVARCKLVLVGDVQCGKTAMLQVLAKDCYPETYVPTVFENYTACLETEEQRVELSLWDTSGSPYYDNVRPLCYSDSDAVLLCFDISRPETVDSALKKWRTEILDYCPSTRVLLIGCKTDLRTDLSTLMELSHQKQAPISYEQGCAIAKQLGAEIYLEGSAFTSEKSIHSIFRTASMLCLNKPSPLPQKSPVRSLSKRLLHLPSRSELISSTFKKEKAKSCSIM*
RND1	pLVX-CMV-RND1(human)-P2A-Fluc-Puro plasmid	MKERRAPQPVVARCKLVLVGDVQCGKTAMLQVLAKDCYPETYVPTVFENYTACLETEEQRVELSLWDTSGSPYYDNVRPLCYSDSDAVLLCFDISRPETVDSALKKWRTEILDYCPSTRVLLIGCKTDLRTDLSTLMELSHQKQAPISYEQGCAIAKQLGAEIYLEGSAFTSEKSIHSIFRTASMLCLNKPSPLPQKSPVRSLSKRLLHLPSRSELISSTFKKEKAKSCSIM
RND1	pLVshRNA-EGFP(2A)Puro-RND1 (human) shRNA	GGAGCTTAGTCTCTGGGATACTTCAAGAGAGTATCCCAGAGACTAAGCTCCTTTTT
RND1	Primer	5′-GGAGACAGAGGAACAGAGGGTG-3’ (Forward), 5‘-CGGGTGCTGGGACAATAATC-3’ (Reverse)
GAPDH	Primer	5′-GGAAGCTTGTCATCAATGGAAATC-3’ (Forward), 5′-TGATGACCCTTTTGGCTCCC-3’ (Reverse)
p53	Primer	5′-CAGCACATGACGGAGGTTGT-3’ (Forward), 5′-TCATCCAAATACTCCACACGC-3’ (Reverse)
GLS2	Primer	5′-ATTTTTCCCCTTCTCCCAACA-3’ (Forward), 5′-GAACACAGCTGGAAGTAGAGATCAA-3’ (Reverse)
SAT1	Primer	5′-GCCAACCTCATCTACTTCCTC-3’ (Forward), 5′-TGGTAAAGCCCGGTCATCAG-3’ (Reverse)
SLC7A11	Primer	5′-GGCAGTTGCTGGGCTGATTTA-3’ (Forward), 5′-GATGACGAAGCCAATCCCTGT-3’ (Reverse)
