# Supplementary material for: Rho family GTPase 1 (RND1), a novel regulator of p53, enhances ferroptosis in glioblastoma
Source: Cell Biosci. 2022 May 3;12:53. doi: 10.1186/s13578-022-00791-w (PMC9066768; doi:10.1186/s13578-022-00791-w)
Supplement: Supplementary file 8 — Additional file 8: Clinical information for patients diagnosed with glioma. [file 13578_2022_791_MOESM8_ESM.xlsx]

## Sheet: glioma
ID	Gender	Age	KPS Score	location	Primary/Recurrence	Pathological diagnosis	Grade
1370530	F	6	50	Right thalamus	Primary	Astrocytoma	WHOII
1371265	F	36	100	Left frontal lobe	Primary	Astrocytoma	WHOII
1371387	M	33	80	Right frontal lobe	Primary	Astrocytoma	WHOII
1371777	F	16	80	Left Cerebellum	Primary	Diffuse astrocytoma	WHOII
1378887	F	27	70	Left frontal parietal lobe	Recurrence	GBM	WHOIV
1369226	F	39	80	Intraventricle	Primary	Astrocytoma	WHOII
1379522	M	58	80	Right temporal lobe	Recurrence	GBM	WHOIV
1372633	F	50	80	Right temporal lobe	Primary	GBM	WHOIV
1382940	F	57	20	Left frontal parietal lobe	Primary	Astrocytoma	WHOIII
1382844	F	49	20	Left frontal parietal lobe	Recurrence	Astrocytoma	WHOIII
1373405	M	50	80	Right frontal lobe	Recurrence	Astrocytoma	WHOIII
1373316	F	65	80	Left temporal lobe	Recurrence	Astrocytoma	WHOIII
1372794	M	27	80	Left thalamus	Primary	Oligodendroiod astrocytoma	WHOII
1360396	F	20	70	Right Cerebellum	Primary	Astrocytoma	WHOI-II
1397531	F	41	80	Bilateral frontal lobes	Primary	Anaplastic astrocytoma	WHOIII
1375046	M	56	80	Left temporal lobe	Primary	GBM	WHOIV
1386615	F	26	80	Left frontal lobe	Primary	GBM	WHOIV
1389735	M	44	90	Bilateral frontal lobes	Primary	Oligodendroiod astrocytoma	WHOII
1376744	M	68	90	Right parietal occipital lobe	Primary	GBM	WHOIV
1377157	M	65	70	Left frontal lobe	Primary	GBM	WHOIV
1391378	M	42	70	Left frontal lobe	Primary	Astrocytoma	WHOII-III
1397968	F	58	80	Left temporal lobe	Primary	GBM	WHOIV
1398353	F	38	40	Spinal Cord	Primary	Astrocytoma	WHOII
1398424	M	47	80	Right insular lobe	Primary	Astrocytoma	WHOII
1398808	F	27	90	Right insular lobe	Primary	Astrocytoma	WHOII
1387379	M	57	90	Right Cerebellum	Primary	Astrocytoma	WHOII
1392526	M	47	90	Left frontal lobe	Primary	Astrocytoma	WHOII
1399239	F	53	90	Left temporal lobe	Primary	Oligodendroiod astrocytoma	WHOII
1396317	M	27	70	Left frontal lobe	Recurrence	Astrocytoma	WHOII
1399991	M	55	90	Left frontal lobe	Recurrence	Astrocytoma	WHOII
1399824	M	32	90	Left parietal occipital lobe	Recurrence	GBM	WHOIV
1400991	F	41	90	Left frontal lobe	Primary	Oligodendroiod astrocytoma	WHOII
1401366	M	67	90	Right frontal lobe	Primary	GBM	WHOIV
1400492	F	45	90	Left frontal lobe	Primary	Astrocytoma	WHOII
1400778	F	36	90	Left insular lobe	Primary	Astrocytoma	WHOII
1403257	F	23	90	Left parietal lobe	Primary	Astrocytoma	WHOII
1415796	F	44	70	Left frontal lobe	Primary	Astrocytoma	WHOIII
1404572	F	61	60	Left parietal lobe	Primary	GBM	WHOIV
1410977	F	60	90	Left temporal lobe	Primary	Astrocytoma	WHOIII
1405757	F	49	80	Intraventricle	Primary	GBM	WHOIV
1405695	M	22	90	Right occipital lobe	Primary	Oligodendroiod astrocytoma	WHOIII
1405406	M	46	80	Right frontal lobe	Primary	GBM	WHOIV
1405682	F	48	100	Left parietal lobe	Primary	Anaplastic astrocytoma	WHOII
1412638	F	35	90	Left frontal lobe	Primary	Astrocytoma	WHOII
1406042	F	63	90	Right thalamus	Primary	GBM	WHOIV
1419321	F	45	70	Left frontal temporal lobe	Primary	Oligodendroiod astrocytoma	WHOII
1413708	M	66	20	Left temporal lobe	Primary	GBM	WHOIV
1408024	M	44	90	Left frontal lobe	Primary	Astrocytoma	WHOII
1423512	F	41	30	Left frontal occipital lobe	Primary	Astrocytoma	WHOII
1433276	M	61	80	Right parietal lobe	Primary	GBM	WHOIV
1424315	M	32	90	Left frontal lobe	Primary	Oligodendroiod astrocytoma	WHOII
1434076	F	63	90	Right temporal lobe	Primary	Astrocytoma	WHOII
1434660	M	20	80	Left temporal lobe	Primary	Astrocytoma	WHOII
1435655	F	59	90	Right parietal lobe	Primary	Astrocytoma	WHOIII
1438696	F	63	80	Left temporal lobe	Primary	Astrocytoma	WHOIII
1440174	M	27	80	Left frontal lobe	Primary	Astrocytoma	WHOII
1455457	M	78	70	Right temporal lobe	Primary	GBM	WHOIV
1441042	M	37	90	Left thalamus	Primary	GBM	WHOIV
1460365	M	55	80	Right frontal lobe	Primary	GBM	WHOIV
1445585	F	40	90	Left frontal temporal lobe	Primary	Astrocytoma	WHOII-III
1446108	F	52	70	Left frontal lobe	Primary	Oligodendroiod astrocytoma	WHOIII
1446170	M	37	90	Right frontal temporal lobe	Primary	Astrocytoma	WHOII
1448662	F	55	80	Right frontal lobe	Primary	GBM	WHOIV
1449386	F	50	70	Corpus callosum	Primary	GBM	WHOIV
1450168	M	34	90	Left occipital lobe	Primary	Astrocytoma	WHOII
1450626	M	57	70	Corpus callosum	Primary	Astrocytoma	WHOIII
1451566	F	41	80	Left temporal lobe	Primary	GBM	WHOIV
1451928	F	47	80	Left frontal lobe	Primary	GBM	WHOIV
1490231	M	34	80	Left occipital lobe	Primary	Astrocytoma	WHOII-III
1452071	F	14	90	Right frontal lobe	Primary	Pilocytic astrocytoma	WHOI
1483275	M	64	80	Left temporal lobe	Primary	GBM	WHOIV
1484507	M	66	80	Left temporal lobe	Primary	GBM	WHOIV
1486816	M	6	50	Cerebellar Vermis	Primary	Astrocytoma	WHOII
1459246	F	53	80	Bilateral frontal lobes	Recurrence	GBM	WHOIV
1487230	M	33	90	Right frontal lobe	Primary	Astrocytoma	WHOIII
1487602	F	49	70	Left frontal lobe	Primary	Oligodendroiod astrocytoma	WHOIII
1488080	M	55	80	Left temporal lobe	Primary	GBM	WHOIV
1490780	M	54	60	Right temporal lobe	Recurrence	Astrocytoma	WHOIII
1491667	F	67	80	Left temporal lobe	Recurrence	GBM	WHOIV
1492600	M	63	40	Right temporal lobe	Primary	GBM	WHOIV
1493804	M	44	80	Right temporal lobe	Primary	Astrocytoma	WHOII
1480937	M	43	40	Left thalamus	Primary	Astrocytoma	WHOIII
1495707	M	39	80	Right frontal temporal lobe	Primary	Diffuse astrocytoma	WHOII
1496262	F	53	80	Right parietal occipital lobe	Primary	Astrocytoma	WHOIII
1495134	F	60	80	Right frontal temporal lobe	Primary	GBM	WHOIV
1496757	M	44	70	Right frontal lobe	Primary	Astrocytoma	WHOIII
1518742	F	60	40	Cerebellar Vermis	Primary	GBM	WHOIV
1499609	M	64	60	Right frontal temporal lobe	Primary	Astrocytoma	WHOIV
1527837	M	30	60	Right frontal temporal lobe	Primary	Oligodendroiod astrocytoma	WHOIII
1498455	F	44	30	Right parietal lobe	Primary	GBM	WHOIV
1514242	F	61	40	Right parietal occipital lobe	Primary	GBM	WHOIV
1514522	F	54	70	Right frontal temporal lobe	Primary	Diffuse astrocytoma	WHOII-III
1515855	M	51	70	Left frontal lobe	Primary	GBM	WHOIV
1531160	F	54	80	Right frontal temporal lobe	Primary	GBM	WHOIV
1515915	M	51	80	Right temporal lobe	Primary	Diffuse astrocytoma	WHOII
1530692	F	51	80	Right Cerebellum	Primary	Pilocytic astrocytoma	WHOI
1516282	M	25	80	Right temporal lobe	Recurrence	Oligodendroiod astrocytoma	WHOII
1527422	M	74	40	Left temporal lobe	Primary	GBM	WHOIV
1526810	F	46	80	Right parietal lobe	Primary	Anaplastic astrocytoma	WHOIII
1547947	M	40	90	Right temporal lobe	Primary	Diffuse astrocytoma	WHOIII
1532352	M	32	90	Left frontal temporal lobe	Primary	Diffuse astrocytoma	WHOII
1534039	F	65	90	Right temporal lobe	Primary	GBM	WHOIV
1533094	M	51	80	Right temporal lobe	Primary	Astrocytoma	WHOII
1532935	M	73	50	Cerebellar Vermis	Primary	GBM	WHOIV
1549412	F	50	60	Right parietal lobe	Primary	GBM	WHOIV
1565440	M	42	80	Right frontal lobe	Primary	Diffuse astrocytoma	WHOII-III
1537077	M	2	50	Left parietal lobe	Primary	Astrocytoma	WHOIII
1536012	F	47	40	Left frontal lobe	Recurrence	Astrocytoma	WHOII
1539093	M	44	80	Right parietal lobe	Primary	GBM	WHOIV
1539020	M	64	60	Left temporal lobe	Primary	GBM	WHOIV
1567085	M	15	90	Right Cerebellum	Primary	Pilocytic astrocytoma	WHOI
1539347	M	67	90	Left parietal lobe	Primary	GBM	WHOIV
1554108	F	59	90	Right frontal lobe	Primary	Astrocytoma	WHOII
1541037	M	40	90	Left temporal lobe	Primary	GBM	WHOIV
1541646	F	50	80	Left frontal lobe	Primary	GBM	WHOIV
1541773	F	39	80	Left temporal lobe	Recurrence	GBM	WHOIV
1555404	F	57	90	Right temporal lobe	Primary	Astrocytoma	WHOII
1542746	F	54	70	Bilateral parietal lobes	Primary	GBM	WHOIV
1544847	M	56	80	Left parietal occipital lobe	Primary	GBM	WHOIV
1544825	M	34	90	Left frontal lobe	Recurrence	GBM	WHOIV
1546142	F	68	80	Right temporal lobe	primary	GBM	WHOIV
1545992	M	55	80	Left temporal lobe	primary	Astrocytoma	WHOIII
1575864	F	43	100	Right frontal lobe	primary	Oligodendroiod astrocytoma	WHOII
1636937	F	66	80	Left temporal lobe	primary	GBM	WHOIV
1620565	M	2	50	Right Cerebellum	primary	Pilocytic astrocytoma	WHOI
1634247	M	40	90	Right frontal lobe	primary	Astrocytoma	WHOIII
1581677	M	53	90	Left parietal lobe	primary	Astrocytoma	WHOIII
1637666	M	56	90	Spinal Cord	primary	Astrocytoma	WHOII
1584128	M	55	70	Left frontal lobe	primary	GBM	WHOIV
1625521	M	66	90	Brain stem	primary	Astrocytoma	WHOIII
1584150	M	31	90	Left frontal lobe	primary	Oligodendroiod astrocytoma	WHOII
1587231	F	65	80	Right frontal lobe	primary	Astrocytoma	WHOII-III
1587129	F	55	80	Right frontal lobe	primary	GBM	WHOIV
1572916	F	41	70	Right frontal lobe	primary	Anaplastic astrocytoma	WHOIII
1586974	F	29	80	Right frontal lobe	primary	Astrocytoma	WHOII
1588599	M	51	70	Left temporal lobe	primary	GBM	WHOIV
1650686	M	53	80	Left parietal lobe	Primary	GBM	WHOIV
1590759	M	69	70	Left frontal lobe	Primary	Anaplastic astrocytoma	WHOIII
1651260	F	65	90	Right frontal lobe	Primary	GBM	WHOIV
1592271	F	58	90	Left frontal lobe	Primary	GBM	WHOIV
1592619	M	21	70	Left Cerebellum	Primary	Pilocytic astrocytoma	WHOI
1588411	M	59	20	Right temporal lobe	Primary	GBM	WHOIV
1590526	F	29	50	Left temporal lobe	Primary	GBM	WHOIV
1594593	F	69	90	Left temporal lobe	Primary	GBM	WHOIV
1631818	F	64	80	Left temporal lobe	Primary	GBM	WHOIV
1595770	F	70	90	Left parietal lobe	Primary	GBM	WHOIV
1595565	F	46	90	Left frontal lobe	Primary	Astrocytoma	WHOII
1702213	M	10	90	Intraventricle	Primary	GBM	WHOIV
1599420	M	56	90	Left temporal lobe	Primary	GBM	WHOIV
1600076	M	29	80	Left Cerebellum	Primary	Pilocytic astrocytoma	WHOI
1703478	F	51	20	Right frontal lobe	Primary	GBM	WHOIV
1705041	F	48	90	Right temporal lobe	Primary	GBM	WHOIV
1598775	F	11	20	Right parietal lobe	Primary	Pilocytic astrocytoma	WHOI
1603396	M	54	80	Right temporal lobe	Primary	GBM	WHOIV
1603579	F	21	20	Left frontal lobe	Primary	Astrocytoma	WHOII
1640985	M	54	20	Right frontal lobe	Primary	GBM	WHOIV
1647757	M	50	30	Right temporal lobe	Primary	Astrocytoma	WHOIII
1608545	M	42	80	Right temporal lobe	Primary	GBM	WHOIV
1607245	M	30	80	Left frontal lobe	Primary	Oligodendroiod astrocytoma	WHOII
1667768	M	69	90	Left parietal lobe	Primary	GBM	WHOIV
1668128	M	44	80	Right temporal lobe	Primary	Astrocytoma	WHOIII
1667973	M	27	90	Left parietal lobe	Primary	GBM	WHOIV
1611025	F	60	80	Left thalamus	Primary	GBM	WHOIV
1614653	F	34	80	Left frontal temporal lobe	Primary	Astrocytoma	WHOII
1657237	M	55	80	Left frontal temporal lobe	Primary	Astrocytoma	WHOII
1616836	F	10	90	Right Cerebellum	Primary	Pilocytic astrocytoma	WHOI
1617511	M	74	70	Left parietal lobe	Primary	Anaplastic astrocytoma	WHOIII
6002588	F	5	40	Cerebellar Vermis	Primary	Anaplastic astrocytoma	WHOIII
