# Supplementary material for: Rho family GTPase 1 (RND1), a novel regulator of p53, enhances ferroptosis in glioblastoma
Source: Cell Biosci. 2022 May 3;12:53. doi: 10.1186/s13578-022-00791-w (PMC9066768; doi:10.1186/s13578-022-00791-w)
Supplement: Supplementary file 9 — Additional file 9: Clinical information for patients diagnosed with glioblastoma. [file 13578_2022_791_MOESM9_ESM.xlsx]

## Sheet: GBM patients information
Number	Survival (weeks)	Death (1, yes; 0, no )	Gender (1, male; 0, female)	Age（1, ≥55y; 2, <55y）	RND1 (1, high; 0, low)	KPS score（1, ≥70; 0, <70）	Headache (1, with; 0, without)	Intracranial infection (1, with; 0, without)	Multiple lobe lesions (1, yes; 0, no)
1491667	13	1	0	1	1	1	0	0	0
1539020	20	1	0	1	1	0	1	0	0
1546142	12	1	0	1	1	1	0	0	0
1651758	6	1	0	1	1	1	0	0	0
1657891	7	1	0	1	1	0	0	0	0
1672102	4	1	0	1	1	0	0	0	0
1703478	0	1	0	0	1	0	0	0	1
1736094	19	0	0	0	1	1	1	0	0
1762147	17	0	0	0	1	1	0	0	0
1378887	15	1	0	0	1	1	0	0	1
1114825	22	1	0	1	1	0	0	0	0
1154463	45	1	0	0	1	1	0	0	0
1339983	18	1	0	1	1	1	0	0	1
1667768	13	1	1	1	1	1	0	0	0
1667973	24	0	1	0	1	1	1	0	0
1675851	12	0	1	1	1	1	1	0	0
1725972	15	1	1	0	1	1	1	0	1
1732016	8	1	1	0	1	0	0	0	1
1446170	40	0	1	0	1	1	0	0	1
1756935	3	1	1	0	1	1	0	0	1
1116225	53	1	1	0	1	1	0	0	0
1231002	18	1	1	0	1	1	1	0	0
1611025	8	1	0	1	0	1	0	0	0
1636937	9	1	0	1	0	1	0	0	0
1717284	7	1	0	1	0	1	0	0	0
1728116	13	1	0	0	0	1	1	0	0
1531160	3	1	0	0	0	0	1	0	1
1608761	19	1	0	1	0	1	1	0	0
1312278	9	1	0	0	0	1	1	0	0
1483275	30	1	1	1	0	1	0	0	1
1527422	6	1	1	1	0	1	0	0	0
1539890	3	1	1	1	0	0	0	1	0
1541646	6	1	1	0	0	1	1	0	0
1603396	3	1	1	0	0	1	0	0	0
1608545	4	1	1	0	0	1	1	0	0
1671014	13	0	1	0	0	1	1	0	1
1680606	4	1	1	1	0	1	1	0	0
1702213	1	1	1	0	0	1	1	1	0
1729432	6	1	1	0	0	0	1	0	0
1730236	19	0	1	1	0	1	0	0	0
1756715	13	1	1	0	0	0	1	0	0
1455457	14	1	1	1	0	1	1	0	0
1201350	14	1	1	0	0	1	1	1	0
1484507	18	1	1	1	0	1	1	0	1
1672272	5	1	0	0	0	0	1	0	0
